# Supplementary material for: Linking morphology and performance: skeletal growth and sex-specific form–function relationships in an agamid lizard
Source: J Exp Biol. 2026 May 8;229(9):jeb251931. doi: 10.1242/jeb.251931 (PMC13200722; doi:10.1242/jeb.251931)
Supplement: Dataset 1 contains all raw data used in the analyses presented in the manuscript, “Patro et al. 2026 - Linking morphology and performance: skeletal growth and sex-specific form-function relationships in an agamid lizard.” The file includes three sheets: Sheet 1: Metadata - Descriptions of all column [file jexbio-229-251931-Dataset1.xlsx]

## Sheet: Metadata
Column Names	Description	Unit(s)
Animal_id	Individual id of each lizard
Sex	Sex of each lizard
Days	Days (since capture) on which morphometric measurements were taken in P. dorsalis, from juvenile to adult stages.
SVL	Snout-Vent Length	mm
Head_Length	Length of the head from the tip of the snout to the centre of the neck.	mm
Head_Width	Width of the head, just below the ears as shown in Fig. S2	mm
Humerus	Length of the humerus bone of the forelimb, as shown in Fig. S2	mm
Ulna	Length of the ulna bone of the forelimb, as shown in Fig. S2	mm
Forelimb	Combined length of the humerus and ulna.	mm
Femur	Length of the femur bone of the hindlimb, as shown in Fig. S2	mm
Tibia	Length of the tibia bone of the hindlimb, as shown in Fig. S2	mm
Hindlimb	Combined length of the femur and tibia.	mm
Metatarsus4th	Length of the metatarsus associated with the fourth digit of the hindlimb.	mm
InterLimb	Linear distance between the points where the forelimb and hindlimb attach to the body	mm
PC1_DevBodyShape	PC1 axis of the body shape measured across multiple time points, from juvenile to adult stages.
PC2_DevBodyShape	PC2 axis of the body shape measured across multiple time points, from juvenile to adult stages.
PC1_DevHeadShape	PC1 axis of the head shape measured across multiple time points, from juvenile to adult stages.
PC2_DevHeadShape	PC2 axis of the head shape measured across multiple time points, from juvenile to adult stages.
Max_Sprint_Speed	Maximum sprint speed attained by the lizards in the laboratory.	m/s
Bite_Force	Maximum bite force exhibited by the lizards.	N
PC1_BodyShape	PC1 axis of the body shape of adult P. dorsalis.
PC2_BodyShape	PC2 axis of the body shape of adults.
PC1_HeadShape	PC1 axis of the head shape of adults.
PC2_HeadShape	PC2 axis of the head shape of adults.

## Sheet: Skeletal Growth Data
Animal_id	Sex	Days	SVL	Head_Length	Head_Width	Forelimb	Hindlimb	Humerus	Ulna	Femur	Tibia	Metatarsus4th	PC1_DevBodyShape	PC2_DevBodyShape	PC1_DevHeadShape	PC2_DevHeadShape
wh100	F	0	67	22.6648	11.5565	23.3564	34.5856	11.865	11.4915	16.9517	17.6339	9.47918	-0.00530236	0.00281634	-0.026528	0.0332111
wh101	M	0	78	24.3718	13.5035	26.6009	40.0435	13.3836	13.2173	19.4659	20.5777	10.3348	0.017792	0.0102053	0.00961339	-0.0109644
wh103	F	0	69	21.5222	11.5178	23.3456	34.4113	12.0871	11.2586	16.7674	17.6439	9.13465	0.0225408	0.0239121	-0.0132268	0.0107443
wh104	F	0	69	21.5147	12.2602	23.7288	34.037	12.0835	11.6453	16.4756	17.5614	9.00197	-0.0196111	0.00443148	-0.0365908	-0.0130833
wh105	F	0	66	21.7544	11.6154	23.767	35.2028	12.087	11.68	17.1471	18.0558	8.81207	0.0123252	-0.00427837	-0.049088	0.0246045
wh107	M	0	83	25.4368	14.8167	28.322	41.5849	14.2871	14.0349	20.1918	21.3931	10.4647	-0.0110683	0.00486904	-0.0184187	-0.0267451
wh108	M	0	76	23.918	13.0948	26.0582	38.1758	13.3548	12.7034	18.4879	19.6878	9.6228	-0.00107582	0.0181892	-0.0180887	0.00533172
wh109	M	0	70	21.0743	13.0279	24.0483	35.4747	12.4146	11.6337	17.2457	18.229	8.87364	-0.0137969	0.00423524	-0.0330812	-0.0279117
wh110	F	0	65	21.1781	10.9021	20.0523	33.2362	10.2613	9.79106	16.244	16.9922	9.18475	0.0439143	-0.0242073	-0.0217431	0.0191395
wh111	F	0	68	21.3437	11.7492	21.3526	35.8647	10.659	10.6936	17.5144	18.3502	9.40736	0.0426173	0.00635836	-0.0115713	-0.0175388
wh112	M	0	67	20.7572	11.3284	20.6267	33.6342	10.4693	10.1573	16.3092	17.325	9.02811	0.0345433	-0.0065747	-0.0388723	-0.0119725
wh113	F	0	70	22.3222	11.5974	23.0043	38.1852	11.5061	11.4981	18.7685	19.4167	10.0232	0.0223469	-0.00105144	0.00125924	-0.00163115
wh114	M	0	80	25.6006	13.4565	24.2921	40.4542	12.13	12.1621	19.9841	20.4701	11.0623	0.0200579	-0.00382509	-0.00645654	0.0153881
wh115	F	0	65	20.8398	11.5116	20.5295	34.0008	10.4969	10.0326	16.667	17.3337	8.70775	0.0205073	-0.00167726	-0.042936	-0.0087028
wh117	M	0	70	21.5756	11.9466	21.9415	34.7286	11.1604	10.781	17.1697	17.559	9.42794	0.0290168	-0.00274261	-0.00957882	-0.0079775
wh63	M	0	72	21.9909	12.8612	24.4774	36.6791	12.5805	11.8969	17.5118	19.1673	9.75191	0.000893008	0.0199584	0.0177075	-0.0257862
wh64	M	0	74	22.4535	13.2019	24.5652	36.2447	12.1383	12.4269	17.5709	18.6738	9.48912	-0.030785	-0.0180735	-0.0398356	0.0149257
wh65	F	0	65	21.1918	11.8034	22.5618	33.783	11.8734	10.6884	16.6989	17.084	8.64373	-0.0114611	0.0191107	-0.0542323	-0.00622644
wh66	M	0	73	21.9829	12.7634	25.056	36.1503	12.1336	12.9224	17.291	18.8593	9.40005	0.00291397	-0.00143118	-0.0321101	-0.0177036
wh67	F	0	66	20.7252	11.6359	23.2928	34.401	11.8234	11.4693	16.6864	17.7146	8.45659	0.0129602	0.0186687	-0.0206043	-0.0147116
wh69	M	0	85	25.5864	14.6853	28.0908	42.0257	14.2721	13.8188	20.4215	21.6042	10.9401	-0.019601	-0.00491566	-0.00933406	0.0218324
wh70	M	0	83	25.0209	13.9258	27.969	41.9063	14.1338	13.8353	20.7029	21.2033	10.3326	-0.00139657	-0.00362935	0.00996183	0.0175713
wh78	M	0	75	22.0347	13.3926	26.5957	37.7284	13.3829	13.2128	18.2915	19.4369	9.77331	-0.00635968	0.00937336	0.00439456	-0.0370257
wh79	F	0	70	21.71	12.577	23.3496	36.3271	11.9054	11.4443	18.0864	18.2407	9.48991	0.0131732	0.0147289	-0.0272358	-0.00785815
wh82	M	0	72	22.3494	12.7039	25.2132	37.0137	12.8802	12.333	17.9473	19.0664	9.78438	0.000455872	0.0194253	-0.00565101	0.000593146
wh87	F	0	65	20.5763	11.53	22.2804	34.5525	11.6647	10.6157	16.9314	17.6211	8.72849	-0.0159154	0.00262544	-0.0587694	0.0155554
wh88	M	0	63	19.6597	11.7835	22.2753	33.6193	11.2776	10.9977	16.2309	17.3884	8.63306	0.000893591	0.0199753	-0.0481169	-0.02836
wh91	M	0	69	20.8978	12.7263	23.1462	34.29	11.7602	11.3861	16.6684	17.6216	8.7082	0.00346835	-0.000399334	-0.0145506	-0.0382734
wh95	F	0	65	20.4298	12.3153	22.453	33.8579	11.2968	11.1562	16.4496	17.4083	8.36485	-0.0312324	0.00271604	-0.0335993	-0.0239043
wh98	M	0	75	22.2613	13.4663	24.2423	36.5794	12.5424	11.6999	18.0065	18.5729	9.28995	-0.00639975	0.0110481	-0.0229569	-0.0325451
wh99	F	0	68	21.1831	12.1705	23.6418	35.0962	12.383	11.2589	17.1691	17.927	8.70303	-0.0243582	0.0337466	-0.0208729	-0.0124218
wh100	F	21	70	22.5609	12.5594	23.7359	36.3234	12.1858	11.5501	17.6606	18.6628	9.72186	0.0169648	0.0192518	-0.00464798	-0.00619283
wh101	M	21	78	23.8838	13.9454	27.8123	40.5839	13.8743	13.9381	19.4936	21.0904	10.6845	-0.00940379	0.00674993	0.00984104	-0.031652
wh103	F	21	70	22.7128	12.0219	20.4727	35.2322	10.7609	9.71182	17.0242	18.208	9.11527	-0.00584751	-0.000886904	-0.0212882	0.0480717
wh104	F	21	69	21.0623	12.2708	23.0343	34.1411	11.746	11.2882	16.5346	17.6065	8.87219	-0.0126076	-0.0116937	-0.0398382	-0.0178411
wh105	F	21	67	20.3287	11.9697	22.6005	34.8371	11.4488	11.1517	16.5975	18.2395	8.57976	0.0255204	0.0109092	-0.0247003	-0.0129592
wh107	M	21	87	26.2482	15.126	27.3109	43.181	13.4679	13.843	20.7891	22.392	11.1562	-0.00417264	0.00244037	0.018355	-0.0212453
wh108	M	21	77	24.862	13.1666	25.1212	38.4632	12.9572	12.164	18.3926	20.0706	10.1199	0.00179279	0.00643967	-0.0140628	0.0348696
wh109	M	21	73	22.1668	12.8011	22.5291	36.3873	11.3271	11.202	17.8334	18.5539	9.34344	0.0288761	0.00592534	-0.0242383	-0.0231593
wh110	F	21	70	21.8161	11.7268	21.3907	34.5921	10.6872	10.7035	16.7817	17.8104	9.47001	-0.0105053	-0.0315298	-0.024775	0.00649886
wh111	F	21	73	22.8203	11.8648	23.5517	37.4401	11.3784	12.1733	18.1522	19.2879	10.074	-0.00703958	-0.00899155	0.0271791	0.000694112
wh112	M	21	74	24.0882	11.9156	22.0484	36.4533	10.8082	11.2402	17.7508	18.7025	9.64915	0.00633267	-0.038835	-0.053162	0.0481774
wh113	F	21	75	23.8611	12.1857	24.647	39.6187	11.8345	12.8126	19.0644	20.5543	10.2715	-0.0144675	-0.0228122	-0.0100928	0.0166872
wh114	M	21	87	27.2672	14.1584	24.2287	41.5468	12.1284	12.1003	20.3761	21.1707	11.3037	0.0348159	-0.00359017	0.00428171	0.00663454
wh115	F	21	72	21.4462	12.1486	22.4894	35.9008	11.0386	11.4508	17.6866	18.2142	9.39572	0.00285165	-0.0229139	-0.00508685	-0.023791
wh117	M	21	79	23.5866	12.9159	23.9367	38.3336	11.6197	12.317	18.7982	19.5354	9.97703	-0.00616126	-0.0216226	-0.0128512	0.00311946
wh63	M	21	71	22.2922	12.4424	25.7711	36.9039	13.056	12.7151	17.915	18.9889	9.82297	-0.0246481	0.0125198	-0.0182843	-0.00724329
wh64	M	21	76	24.5338	13.9836	24.5674	38.5152	12.4396	12.1278	18.7522	19.763	8.68633	-0.0254861	-0.0320006	-0.072247	0.0312806
wh65	F	21	65	20.4034	11.8702	22.9568	34.1534	11.7701	11.1867	16.8228	17.3307	8.95873	0.0109303	0.0200784	-0.0370236	-0.0275255
wh66	M	21	79	22.6324	13.5863	26.4144	39.3268	13.2627	13.1517	19.4233	19.9035	10.2127	0.0122364	-0.00848785	0.00532762	-0.0416077
wh67	F	21	67	22.5472	11.3601	22.2985	35.1704	11.4016	10.8969	16.8675	18.3029	8.89282	-0.0243287	0.0114261	-0.0330162	0.0500944
wh69	M	21	89	27.3299	15.5535	29.097	43.2418	14.4524	14.6445	21.1772	22.0646	11.0788	0.0089025	0.000830448	-0.0171952	-0.00642917
wh70	M	21	90	26.6218	14.8992	29.8478	44.388	14.8624	14.9854	21.9007	22.4873	11.1117	0.0112517	-0.00216712	0.0187097	-0.00618762
wh78	M	21	79	24.6261	13.8912	25.6753	38.519	13.2937	12.3817	19.1718	19.3472	10.2645	-0.0257464	0.00621496	-0.0199682	-0.0148296
wh79	F	21	70	21.5367	12.2301	23.2415	35.8667	12.0675	11.174	17.7491	18.1176	9.3199	0.0299226	0.0329124	-0.017017	-0.0206967
wh82	M	21	74	22.1759	12.984	24.8105	37.0351	12.7832	12.0272	17.9589	19.0762	9.52159	-0.0153311	0.00297561	-0.0269547	-0.0169374
wh87	F	21	67	21.6708	12.0394	23.408	35.1325	11.8088	11.5991	17.1015	18.031	9.00646	0.0214269	0.0112001	-0.0314548	0.00983068
wh88	M	21	68	20.7244	11.7701	21.9653	34.2645	11.3413	10.6241	16.3343	17.9302	8.47242	0.00949966	0.0140602	-0.0160934	-0.0198266
wh91	M	21	72	23.0187	13.3837	23.2625	32.6859	11.3729	11.8896	13.9371	18.7487	5.17612	-0.0581006	0.00100692	-0.059249	0.0110526
wh95	F	21	70	23.141	12.4293	22.9321	35.7441	11.5978	11.3343	17.2329	18.5113	9.38007	-0.00478172	-0.000311191	-0.047707	0.0416886
wh98	M	21	80	23.3008	14.4725	26.4049	39.3955	13.4431	12.9618	19.1219	20.2736	9.8306	-0.00442977	0.00485411	-0.0222637	-0.0418483
wh99	F	21	68	21.8689	12.0198	21.5691	35.9665	11.3124	10.2567	17.5415	18.425	9.00705	0.0120569	0.0156581	-0.00443023	-0.00318575
wh100	F	42	80	23.5512	13.9777	27.5859	40.3785	14.0835	13.5024	19.6783	20.7002	10.4336	0.0232602	0.0136569	0.0161221	-0.0259951
wh101	M	42	89	26.8607	15.6366	27.3603	44.1968	13.9786	13.3817	20.9279	23.2689	11.339	0.0689434	0.0184129	0.017386	-0.0307453
wh103	F	42	77	23.9483	13.0474	24.5864	37.6495	12.5631	12.0232	18.2035	19.446	9.50988	-0.00195295	0.00127538	0.0047263	0.000725977
wh104	F	42	74	23.0969	12.8209	23.0359	36.8851	11.8065	11.2294	17.4642	19.4209	9.18974	0.00934721	0.00248231	-0.0171206	-0.00776435
wh105	F	42	71	21.4043	11.9931	24.0046	36.4382	12.115	11.8897	17.3918	19.0464	9.18368	0.03946	0.0016861	-0.0023849	0.000793291
wh107	M	42	92	26.7878	15.4535	31.118	45.1819	15.4129	15.7052	21.8197	23.3622	11.0942	-0.00711976	0.00757736	0.0204109	-0.0131678
wh108	M	42	87	27.2707	14.7297	27.9344	41.9835	14.5124	13.422	19.9734	22.0101	10.5007	0.0181748	0.0135699	-0.014131	0.0311112
wh109	M	42	80	24.1089	14.2621	25.6265	38.5006	12.7863	12.8402	18.6304	19.8703	9.95647	-0.00498219	-0.00120131	-0.0237151	-0.0235771
wh110	F	42	73	21.4273	11.6914	23.2243	35.5297	11.5769	11.6475	16.9868	18.5429	10.1362	0.0156904	-0.0279149	0.0112976	-0.00173201
wh111	F	42	80	24.6963	13.0345	25.1121	39.1872	12.3171	12.7949	19.1146	20.0726	10.126	-0.0121447	-0.00781901	-0.00505472	0.0189267
wh112	M	42	81	25.5172	12.5632	26.039	40.0897	13.3715	12.6675	19.13	20.9597	10.7679	-0.0057428	-0.0312136	-0.00983598	0.032639
wh113	F	42	82	24.4365	12.7915	26.6391	42.6121	13.1438	13.4954	20.9653	21.6468	10.8255	-0.0119001	-0.0120829	0.00607789	0.00794066
wh114	M	42	91	27.4327	14.2564	27.9829	44.9583	13.7385	14.2443	21.935	23.0233	11.9158	-0.0124726	-0.0223056	0.00157592	0.0182011
wh115	F	42	78	22.2255	12.6632	23.5129	39.0958	11.6602	11.8527	18.8897	20.2061	9.93798	0.0187339	-0.00552493	0.01532	-0.038383
wh117	M	42	83	25.3886	13.9712	25.565	41.3743	12.7187	12.8462	20.2237	21.1506	11.0405	0.0031541	-0.0339077	-0.0167093	-0.00689031
wh63	M	42	72	21.0632	12.6425	25.4592	37.2054	12.9204	12.5388	18.1176	19.0878	9.74652	-0.00771057	0.00657558	-3.70746e-05	-0.0476147
wh64	M	42	80	25.6354	14.2786	25.6539	40.3122	13.1799	12.474	19.5199	20.7923	10.3183	-0.00812564	-0.0165505	-0.0348922	0.0480453
wh65	F	42	65	19.4263	11.678	23.2036	34.0297	12.2603	10.9433	16.8023	17.2274	8.77013	0.0428388	0.0256162	0.00813988	-0.059885
wh66	M	42	83	25.8122	14.2956	25.5617	41.1726	13.2416	12.3201	20.0499	21.1227	10.511	0.0321708	-0.00770703	-0.0173466	0.0109585
wh67	F	42	68	21.659	11.7715	23.3765	35.2583	11.6985	11.678	17.2246	18.0337	8.76317	0.00702155	0.018224	0.00481776	-0.00201232
wh69	M	42	90	27.2066	15.6877	28.0951	44.5187	14.5086	13.5865	22.0167	22.502	11.7159	0.014757	-0.00581443	-0.0190652	0.00890282
wh70	M	42	92	27.9862	15.3359	31.4833	46.3453	15.6196	15.8638	23.1228	23.2225	11.7827	0.0183483	-0.00907947	0.047718	0.0250247
wh78	M	42	80	24.0284	13.6939	25.4271	40.3123	13.0146	12.4124	19.5879	20.7244	10.6794	0.00156268	-0.00886152	-0.00725763	-0.00439556
wh79	F	42	72	21.598	12.7126	23.4371	36.9262	11.9091	11.528	18.3251	18.6012	9.13219	-0.0121027	0.00159509	-0.0203368	-0.0132016
wh82	M	42	75	22.4333	13.1929	24.3062	37.4402	12.6336	11.6726	18.3477	19.0924	9.4005	-0.0136729	0.0118678	-0.0452659	-0.00754276
wh87	F	42	76	23.1004	12.879	27.1119	38.6964	13.3509	13.761	19.1743	19.5221	10.1947	0.00382186	-0.0120134	-0.00421749	0.0139301
wh88	M	42	72	22.9307	12.6641	23.0588	35.4934	11.7772	11.2816	17.1286	18.3648	9.16089	0.0177882	0.0277868	-0.0583858	0.00903291
wh91	M	42	80	23.986	14.2658	28.1898	40.6587	13.7913	14.3986	19.4769	21.1819	10.0644	-0.0149132	-0.00513849	-0.00281483	-0.0169873
wh95	F	42	79	22.3553	13.9261	27.1586	40.317	13.7504	13.4081	19.5758	20.7412	10.0703	-0.0182101	-0.00493473	-0.0212196	-0.0298523
wh98	M	42	88	26.5225	15.3937	30.0251	42.5865	15.1172	14.908	20.5671	22.0194	10.5963	0.0153967	0.00205042	-0.00627822	-0.00751281
wh99	F	42	70	21.7008	12.7337	24.65	36.3638	12.4541	12.1958	17.7637	18.6001	8.76231	0.004949	0.0211908	-0.0115558	-0.0181263
wh100	F	63	86	24.6376	14.1436	28.7954	42.5914	14.557	14.2384	20.7267	21.8647	10.5566	0.0199508	0.0153608	0.00949659	-0.0247815
wh101	M	63	93	29.154	15.9067	30.1783	45.5448	15.0942	15.084	21.5661	23.9787	11.8759	0.0289207	0.0110595	0.0283408	0.00288691
wh103	F	63	83	23.7597	13.4579	26.9584	39.5602	13.4385	13.5199	18.9584	20.6018	9.89753	-0.0130654	0.00447701	0.017666	-0.00856164
wh104	F	63	79	24.1988	13.1628	26.5494	38.4032	13.4567	13.0927	18.2559	20.1473	9.65738	-0.0131997	-0.0124599	-0.0295395	0.00490711
wh105	F	63	75	23.2751	12.3733	25.0484	38.4856	12.7545	12.2938	18.5532	19.9324	9.56718	0.00259028	0.0043965	-0.0235978	0.0314721
wh107	M	63	95	27.1396	15.9544	31.7654	46.9002	15.6754	16.09	22.7267	24.1735	11.7111	0.0189467	0.00580778	0.0376221	-0.0390484
wh108	M	63	91	27.761	15.4853	30.9568	44.3812	15.4618	15.4951	21.3644	23.0167	11.3048	-0.0174805	-0.00602794	0.0126107	0.012641
wh109	M	63	85	25.6085	14.994	27.3699	41.9013	13.7479	13.622	20.3008	21.6005	10.6084	-0.000974492	-0.0031618	0.00815163	-0.0121652
wh110	F	63	79	23.1489	12.0986	24.1573	37.871	12.4143	11.743	18.3357	19.5353	10.3719	0.000603872	-0.0268434	-0.00192867	0.0114128
wh111	F	63	84	24.9674	13.101	26.479	41.3882	12.7698	13.7091	20.2701	21.1181	10.8972	-0.0309389	-0.00862702	-0.00773103	0.0181104
wh112	M	63	88	25.3971	12.8999	29.6229	42.884	14.4445	15.1784	20.4887	22.3952	11.9171	0.0189567	-0.0138824	0.0383657	0.0152947
wh113	F	63	87	25.0918	12.7854	28.4054	43.961	13.9684	14.437	21.4863	22.4747	11.1273	-0.0218778	0.00237303	0.0202241	0.00725674
wh114	M	63	97	30.4827	14.8792	31.2696	46.4695	15.6737	15.5959	22.646	23.8235	12.4748	0.0144858	-0.0226183	0.0250643	0.0291955
wh115	F	63	85	24.669	13.1382	25.781	41.8208	12.9005	12.8805	20.474	21.3468	10.8236	0.000267683	-0.00952803	0.00302197	-0.0135781
wh117	M	63	90	27.3057	14.732	27.4765	45.4902	13.8876	13.5889	22.2768	23.2135	12.2861	0.014723	-0.0258676	0.00555843	-0.00689988
wh63	M	63	73	22.7665	12.571	24.9911	37.4427	12.8922	12.0989	18.1164	19.3263	9.98517	0.0137077	0.0180452	-0.0215709	-0.0109692
wh64	M	63	85	27.5056	14.8378	29.6658	42.6549	15.0099	14.6559	20.4355	22.2194	11.1071	-0.0319114	-0.0308631	-0.0393676	0.0702373
wh65	F	63	72	22.2005	12.9108	23.8004	36.1009	12.094	11.7065	17.6795	18.4214	9.14063	0.000936921	-0.0147197	-0.0443945	-0.0132815
wh66	M	63	87	27.9051	15.0174	27.7146	43.2692	14.3995	13.3152	21.0058	22.2634	11.3815	0.0110931	-0.00426701	-0.00934615	0.0239369
wh67	F	63	69	21.5659	11.9353	24.4069	36.043	12.2767	12.1303	17.5557	18.4873	8.99348	-0.000588503	0.00947738	-0.0147613	-0.00514802
wh69	M	63	95	28.7785	16.291	30.5696	46.277	15.3287	15.2409	23.2461	23.0309	12.0891	0.0144885	-0.00579468	-0.013902	0.0120905
wh70	M	63	99	29.5402	15.9429	32.0529	48.513	15.9041	16.1488	24.2408	24.2722	12.1432	0.0311116	0.00430436	0.0458469	0.00737242
wh78	M	63	83	26.0533	14.1975	25.2528	41.3227	12.9912	12.2615	20.3925	20.9302	11.0389	0.0264133	0.00665775	0.0059183	0.00406637
wh79	F	63	73	22.1727	12.8388	24.9084	37.0061	13.0738	11.8346	18.4872	18.5189	9.58117	-0.00192584	-0.00553874	-0.0226863	-0.00358364
wh82	M	63	79	23.8323	14.1105	26.5569	39.3559	13.4328	13.1241	19.1229	20.233	10.0211	-0.00162005	-0.010397	-0.0486126	-0.0124872
wh87	F	63	80	23.8978	13.3248	27.3372	41.3684	13.4182	13.919	20.088	21.2805	10.7492	0.0112609	-0.00653975	0.00427744	0.00776637
wh88	M	63	76	24.6796	13.843	24.8815	38.8967	12.9638	11.9177	19.0065	19.8902	9.83159	-0.0139816	0.00992808	-0.0322572	0.00258559
wh91	M	63	87	25.7333	15.2243	28.7806	42.0166	14.0119	14.7687	20.3109	21.7056	11.1921	0.00615449	-0.00485154	0.00110954	-0.0260216
wh95	F	63	85	24.4958	14.2733	28.3117	43.1693	14.3911	13.9206	21.0694	22.0999	10.4147	0.00557277	0.00200521	0.00203237	-0.00398433
wh98	M	63	90	26.4471	15.9353	30.9081	44.5053	15.2305	15.6776	21.6697	22.8356	10.8071	-0.00203233	-0.007158	-0.00475785	-0.0299632
wh99	F	63	70	22.5522	12.0742	24.9367	36.8139	12.8405	12.0962	18.0439	18.77	8.92674	-0.0292854	0.0292132	0.00519398	-0.00411327
wh100	F	84	90	26.298	14.3594	31.1108	44.6926	15.6766	15.4342	21.9288	22.7637	10.8137	-0.020902	0.00716044	0.0229657	-0.00387532
wh101	M	84	94	28.5186	15.7635	32.5197	47.3636	16.5076	16.0121	22.7198	24.6438	11.7536	-0.0119176	-0.0109463	0.0407304	0.0048326
wh103	F	84	87	25.2562	13.8027	28.7486	41.7332	14.6369	14.1117	20.233	21.5002	10.0465	-0.0208539	0.0121891	0.023024	0.00990076
wh104	F	84	85	24.7947	13.545	27.0628	40.1262	13.8455	13.2173	19.4134	20.7128	10.0096	-0.009956	-0.00530061	-0.000604735	-0.00439279
wh105	F	84	80	23.7144	13.0373	26.9566	40.4709	13.9101	13.0465	19.6466	20.8242	9.6415	-0.0290217	-0.000429294	-0.00653171	0.028153
wh107	M	84	98	29.4687	16.5554	33.566	48.7002	16.6532	16.9127	23.7527	24.9475	12.1774	-0.0124478	-0.000532309	0.0271729	-0.0116022
wh108	M	84	96	30.2399	16.1829	32.913	46.8892	16.67	16.2429	22.6491	24.2401	11.68	-0.00293204	0.00452657	0.0389024	0.0186918
wh109	M	84	90	27.6472	16.0505	31.1925	44.9862	15.2912	15.9013	21.6752	23.311	11.292	-0.00842669	-0.014297	0.00685367	-0.0170133
wh110	F	84	80	25.3248	12.3807	23.4113	38.0175	11.9262	11.4851	18.3684	19.6491	10.4334	0.0285889	-0.0155439	-0.00299176	0.0654799
wh111	F	84	84	25.1304	13.1805	26.2728	41.8695	12.5421	13.7308	20.3753	21.4942	10.787	-0.0392579	-0.0111477	-0.015102	0.0174378
wh112	M	84	91	26.1896	13.7886	29.4816	45.3254	14.5343	14.9472	22.3047	23.0208	12.1636	0.00525922	-0.0175165	0.0390068	-0.0137633
wh113	F	84	87	24.6237	13.2107	28.0605	44.2504	13.7669	14.2936	21.9784	22.2721	10.984	0.0106036	0.00469581	0.0246044	-0.00136542
wh114	M	84	98	29.7119	14.8287	31.2431	47.9436	15.2422	16.0009	23.4404	24.5033	12.6566	0.00291805	-0.0215667	0.0422459	0.0173862
wh115	F	84	85	24.0199	12.6654	26.2588	41.7761	12.9092	13.3495	20.6703	21.1058	10.4378	-0.0113258	0.00241125	0.0258947	0.00188806
wh117	M	84	95	26.749	14.748	29.2734	46.5233	14.6788	14.5947	22.8747	23.6487	12.1979	0.0142774	-0.02234	0.0236898	-0.0343711
wh63	M	84	80	25.1149	14.3896	25.5111	40.2152	13.1478	12.3634	19.4217	20.7934	10.8121	0.00215057	-0.0193552	-0.0438639	-0.00838243
wh64	M	84	88	25.9996	14.753	31.0523	44.1826	15.8584	15.1938	21.4312	22.7515	11.1748	-0.0140478	0.00125575	-0.00405041	0.0138884
wh65	F	84	80	23.559	13.6519	26.0821	39.3872	13.2988	12.7832	19.5366	19.8505	9.83627	-0.00134024	0.00175443	-0.0283356	-0.0141259
wh66	M	84	89	27.1847	15.6143	28.1017	44.9454	14.1572	13.9445	21.8707	23.0747	11.8896	0.0486263	-0.0283887	0.0320897	-0.0280532
wh67	F	84	69	22.0131	11.6947	24.0796	36.0573	12.2617	11.8179	17.5413	18.5159	9.01657	-0.00338511	0.0163256	0.00922624	0.00794892
wh69	M	84	95	29.5972	16.6319	32.2242	48.3021	16.089	16.1352	23.958	24.3442	13.697	0.0256309	-0.0257951	0.00636029	0.0128371
wh70	M	84	103	30.6785	16.3737	33.2053	50.6355	16.8767	16.3286	25.2001	25.4355	12.9849	0.0316896	0.000178878	0.0613818	0.0102952
wh78	M	84	87	26.5443	14.557	27.465	43.5771	13.7992	13.6658	21.2853	22.2918	11.8427	0.00872928	-0.0137011	0.0356848	0.0138951
wh79	F	84	80	24.1263	13.9549	24.8892	40.3806	12.7369	12.1523	20.031	20.3496	10.2109	-0.00615715	-0.00497224	-0.0213369	-0.00509738
wh82	M	84	85	25.0047	15.3001	26.5623	41.4259	12.7039	13.8585	20.0952	21.3307	10.7788	-0.000147228	-7.81308e-05	-0.013632	-0.0253282
wh87	F	84	84	23.0994	13.2671	30.2805	42.7123	15.1013	15.1792	20.8507	21.8616	10.9704	-0.0112138	0.0114154	0.00205046	-0.00326003
wh88	M	84	82	24.3815	13.9556	26.1037	40.7071	13.1007	13.003	19.8088	20.8983	10.3261	0.00104846	0.0107919	-0.0140314	-0.0104885
wh91	M	84	92	28.2851	15.6376	32.8161	47.4836	16.0211	16.795	22.8299	24.6537	12.0201	-0.0242648	-0.0113035	-0.0028184	0.0128737
wh95	F	84	86	24.2291	13.9454	29.9675	43.9853	15.2869	14.6806	21.7754	22.2099	10.3195	-0.0391242	-0.00329815	-0.0200802	0.00723519
wh98	M	84	96	29.1725	16.7766	31.8088	46.9803	15.8214	15.9874	22.8895	24.0907	11.7214	0.00393629	-0.00391155	0.0235373	0.00224015
wh99	F	84	70	22.4382	12.1686	25.4264	37.5454	12.9582	12.4683	18.2766	19.2688	8.9812	-0.0109608	0.0214772	0.00239755	-0.00252108
wh100	F	105	89	26.6401	13.8014	31.0438	44.1093	15.4606	15.5832	22.1674	21.9419	10.9973	-0.00349653	0.0102617	0.0384963	0.0246882
wh101	M	105	95	27.8439	16.1123	32.5063	47.0631	16.0933	16.4131	22.6095	24.4536	12.1046	0.00591488	0.00218141	0.0605783	-0.0417364
wh103	F	105	88	25.6864	13.7008	28.4471	41.8741	14.7896	13.6575	20.5048	21.3693	10.2046	-0.00808346	0.029039	0.0354955	0.00122517
wh104	F	105	87	25.0515	13.6883	28.1901	40.7213	14.1719	14.0182	19.528	21.1933	9.96454	-0.0215572	0.0141196	0.0131306	-0.00819954
wh105	F	105	84	22.9548	13.1522	29.4147	42.017	14.8161	14.5987	20.1688	21.8482	10.0865	-0.0225387	0.00694997	0.00890905	-0.0103654
wh107	M	105	100	29.7892	16.6082	33.7936	50.0316	17.1015	16.6921	24.4878	25.5437	12.4504	-0.0218473	0.0126425	0.0372433	0.000742182
wh108	M	105	98	30.6761	16.4939	33.6107	48.2277	17.0646	16.5461	23.5844	24.6433	12.0764	-0.0158836	0.00062147	0.0341235	0.0115337
wh109	M	105	93	28.9646	17.1311	33.5232	47.3809	16.5752	16.9479	23.1199	24.261	11.8191	-0.0223216	-0.0134846	0.00267039	-0.0260877
wh110	F	105	81	24.1952	12.1739	25.6946	38.7908	12.4429	13.2517	18.9213	19.8694	10.4967	-0.00802969	-0.0260616	0.00260429	0.0354842
wh111	F	105	88	27.0295	13.5921	26.5792	42.263	13.0838	13.4954	20.7983	21.4647	10.8506	-0.0364341	0.00262168	-0.0139416	0.0301846
wh112	M	105	97	32.8782	14.517	27.7979	47.3604	14.1232	13.6748	23.1974	24.163	12.8232	-0.00460231	-0.0121723	0.0452073	0.0999675
wh113	F	105	85	26.1373	12.926	27.4194	44.2684	13.5801	13.8393	21.9483	22.3201	10.8817	-0.0186326	0.00333128	0.00845477	0.0174414
wh114	M	105	103	30.306	15.6507	31.0608	49.3562	15.3663	15.6945	24.3621	24.9941	13.006	-0.00125957	-0.0144995	0.0555251	5.35975e-05
wh115	F	105	85	23.6871	13.196	25.1086	41.7525	12.9262	12.1824	20.5514	21.2011	10.6023	-0.00881628	0.00516203	0.0223444	-0.0121053
wh117	M	105	98	29.5762	15.6562	29.1854	48.0858	14.2617	14.9236	23.779	24.3068	12.6211	0.014701	-0.0318532	0.0136142	0.000595126
wh63	M	105	85	26.8287	14.7009	28.2451	42.7239	13.8558	14.3893	20.9253	21.7986	11.5384	0.0114749	-0.0249214	-0.00309018	0.0109511
wh64	M	105	86	25.439	14.7366	30.7146	44.6345	15.4936	15.221	22.057	22.5774	11.2968	-0.00539632	0.00795735	0.029843	0.00143441
wh65	F	105	85	24.6293	14.0849	28.0432	41.6647	13.8912	14.1519	20.8399	20.8248	10.0378	-0.0132017	-0.0148767	-0.0165229	0.00808608
wh66	M	105	96	29.413	16.2104	29.7548	47.345	15.0998	14.655	22.8968	24.4481	11.9687	0.0118475	-0.00900479	0.0238549	-0.00418934
wh67	F	105	70	21.5748	12.0479	24.0921	35.8886	12.0535	12.0386	17.429	18.4595	9.09727	0.0298426	0.0253869	0.0265847	-0.0169527
wh69	M	105	101	32.229	17.2165	33.3934	50.7174	16.5727	16.8207	25.25	25.4674	13.3692	0.0118755	-0.0321543	0.00269463	0.0499097
wh70	M	105	107	32.1534	17.398	32.8066	52.0049	16.519	16.2876	26.0585	25.9464	12.9939	0.02443	-0.00219005	0.0693909	0.0117251
wh78	M	105	94	29.2727	15.8894	29.7904	46.1794	14.8222	14.9682	22.9069	23.2724	12.1432	-0.000850765	-0.030472	0.0187804	0.0114757
wh79	F	105	85	24.2976	14.0779	28.5934	42.4296	14.3518	14.2416	21.657	20.7726	10.242	-0.0256312	-0.0024988	-0.00444902	-0.00828476
wh82	M	105	90	26.9777	15.721	28.1105	43.4658	13.4184	14.692	20.9083	22.5575	11.4667	0.0331391	-0.0153279	-0.000691206	-0.000660903
wh87	F	105	87	24.828	13.428	30.0017	43.903	14.5098	15.492	21.4729	22.4301	10.7474	-0.0165194	0.0060519	0.0125658	0.0276558
wh88	M	105	83	25.0908	13.5269	27.0021	41.1558	13.3697	13.6324	19.9213	21.2345	10.3237	-0.0133625	-0.00022359	-0.0073796	0.0209662
wh91	M	105	95	29.8587	16.0372	34.1472	49.4585	16.6841	17.4631	23.9379	25.5206	12.3386	-0.0213997	-0.00213498	0.0243126	0.0315669
wh95	F	105	88	24.9543	15.0036	30.7413	43.9582	15.6119	15.1294	21.6797	22.2785	10.4169	-0.0133184	0.0135543	0.0155748	-0.0230909
wh98	M	105	98	28.3572	17.2383	32.7964	47.9555	16.6899	16.1064	23.5003	24.4552	11.5177	0.00466503	0.0118948	0.0209659	-0.0362981
wh99	F	105	70	22.5581	12.0816	23.6363	37.6358	12.4398	11.1965	18.4525	19.1834	9.07074	0.0117986	0.0329277	0.0205203	0.00106335
wh100	F	126	90	27.1538	14.3072	30.6467	45.1842	15.332	15.3148	22.4398	22.7444	10.7448	-0.0318689	0.0197113	0.0227783	0.0252316
wh101	M	126	96	29.2418	15.8248	30.9598	48.1676	15.3818	15.578	23.2773	24.8903	12.0165	0.0142503	0.00637431	0.0536336	-0.00277546
wh103	F	126	88	25.2989	13.6037	28.1313	42.2075	14.7419	13.3894	20.5228	21.6847	10.1987	-0.0108337	0.0268755	0.032154	-0.000762822
wh104	F	126	90	26.0245	13.8014	28.4837	41.0046	14.4134	14.0703	19.5181	21.4865	9.87759	0.00400658	0.0302485	0.00584236	0.0071907
wh105	F	126	84	23.0289	12.5963	29.4243	42.4653	14.3287	15.0956	20.6022	21.8631	10.122	-0.0329697	0.0259107	0.00587314	0.0214591
wh107	M	126	103	31.9992	17.6614	34.6869	51.2941	17.6429	17.044	24.8764	26.4177	12.6088	-0.0116965	0.00723565	0.030153	0.0111687
wh108	M	126	102	30.9191	16.701	32.1123	48.7036	16.2139	15.8984	23.7022	25.0014	12.1844	0.0159282	0.0131906	0.0671915	0.00627168
wh109	M	126	96	29.429	17.5293	34.4857	47.8486	16.8592	17.6264	23.6637	24.1849	12.1578	-0.0259205	-0.0263011	0.00217721	-0.0301232
wh110	F	126	83	26.0659	12.5533	24.4078	39.5301	12.6017	11.8061	19.188	20.3421	10.523	0.0172517	0.0013744	0.0147255	0.0500324
wh111	F	126	89	26.7928	13.2009	26.6179	43.0237	12.8573	13.7607	20.8535	22.1702	10.9606	-0.0269252	-0.00370973	0.0103595	0.0386628
wh112	M	126	101	30.3713	14.865	31.5176	49.2486	15.5678	15.9497	23.5855	25.6631	13.0791	-0.012842	-0.0189096	0.0189528	0.0702205
wh113	F	126	88	25.9552	12.7763	28.4343	44.2283	13.9825	14.4517	21.7208	22.5075	11.1492	-0.025054	0.00154321	-0.000408923	0.0316488
wh114	M	126	106	31.9248	15.5052	31.4321	49.4902	15.5344	15.8977	23.993	25.4971	13.3267	0.0109208	-0.0173317	0.0648199	0.034111
wh115	F	126	86	23.9641	12.7782	22.8307	41.1417	11.4894	11.3413	20.0859	21.0558	10.5567	0.0144091	-0.00192236	0.0454191	-0.00732209
wh63	M	126	89	25.3429	15.4213	31.2926	44.5138	16.0326	15.2599	21.611	22.9028	11.8969	0.0276937	-0.00235422	0.00350519	-0.0513127
wh64	M	126	88	26.2621	14.5251	31.1239	43.8351	15.491	15.6329	21.2206	22.6145	11.0592	0.00627017	0.00875634	0.0220243	0.0145668
wh65	F	126	86	24.3498	13.4009	28.9891	42.2674	15.1864	13.8027	21.2715	20.9958	10.5388	0.0122413	0.0272364	0.0216566	-0.0120404
wh67	F	126	74	22.1473	12.7263	26.5959	36.9976	13.0541	13.5418	17.8703	19.1273	9.4013	-0.0284829	0.00962742	-0.0345536	-0.0126447
wh70	M	126	107	33.7989	17.3356	36.4403	52.4686	18.1628	18.2775	26.1856	26.283	13.0318	0.0115657	-0.0262133	0.0383511	0.0444127
wh78	M	126	98	29.2402	16.6602	32.568	48.0888	16.3723	16.1957	23.5837	24.5051	12.4013	0.00144567	-0.00480254	0.0535874	-0.0146959
wh79	F	126	86	24.0879	14.0633	28.7152	43.0979	14.6736	14.0416	21.7082	21.3897	10.2812	-0.0127789	0.00409944	-0.0129181	-0.0270503
wh82	M	126	93	26.1317	16.8098	29.8894	45.6838	14.2738	15.6156	22.382	23.3018	11.3917	0.0102452	0.00896931	0.0163449	-0.072666
wh87	F	126	88	23.958	13.7326	28.998	44.1288	14.4072	14.5908	21.1977	22.9311	10.8987	-0.0118419	0.0190405	0.0174752	-0.00678393
wh88	M	126	85	25.6285	14.2685	27.4842	42.0981	14.0569	13.4273	20.5486	21.5495	10.6954	0.00470641	0.0193593	-0.00712517	-0.00601334
wh91	M	126	95	28.4536	17.3664	34.7658	50.8016	16.9023	17.8636	24.4334	26.3682	12.2231	-0.0197505	-0.00385416	0.0190401	-0.0426915
wh95	F	126	89	26.099	15.0022	30.6168	44.6324	15.1794	15.4374	22.0228	22.6096	10.464	-0.0406547	0.0149274	-0.00839508	-0.0138018
wh98	M	126	100	29.9111	17.6582	33.5927	49.4176	16.9577	16.635	24.2533	25.1643	11.6573	0.0180437	-0.00125476	0.0430285	-0.0162469
wh99	F	126	70	21.9578	12.2739	25.3299	38.0634	13.1073	12.2227	18.5931	19.4704	9.1068	-0.0076936	0.0269301	0.0155089	0.0012436

## Sheet: Adult Morphology and Performanc
Animal_id	Sex	SVL	Max_Sprint_Speed	Bite_Force	Head_Length	Head_Width	Forelimb	Hindlimb	Humerus	Ulna	Femur	Tibia	Metatarsus4th	InterLimb	PC1_BodyShape	PC2_BodyShape	PC1_HeadShape	PC2_HeadShape
WH100	F	91	0.784483	3.724	27.0701	14.2016	29.8635	44.6069	15.3217	14.5419	22.1792	22.4277	10.8418	52.1273	0.00303788	-0.0165241	0.00784326	-0.0261573
WH101	M	96	0.828794	2.548	28.9855	16.0251	30.3433	48.0162	15.3035	15.0399	23.2751	24.7411	12.2479	50.3746	-0.0259306	-0.0127147	0.0299856	0.0194257
WH103	F	88	1.25732	1.96	25.4314	13.4121	29.5576	41.719	14.8098	14.7478	20.2274	21.4916	10.1655	49.4897	0.0174341	-0.00740779	-0.0150359	-0.00856142
WH104	F	92	0.825619	3.136	25.9523	13.7069	28.8714	41.5892	14.753	14.1184	20.05	21.5391	10.0839	53.0064	0.0122615	-0.0053202	-0.00169213	-0.00726312
WH105	F	85	0.888989	2.352	23.2659	13.0505	29.0275	42.5219	14.3806	14.6469	20.8103	21.7116	10.1483	47.4806	0.00368488	-0.0135134	0.00272233	0.00498627
WH106	F	88	0.966173	2.744	27.3256	14.5324	31.3533	44.4866	15.6128	15.7405	21.766	22.7206	10.4424	50.0689	0.0147477	-0.00412572	-0.0103698	-0.0321003
WH107	M	105	0.748417	3.92	33.9393	17.8413	37.7505	52.436	19.1113	18.6392	25.5921	26.844	12.8147	59.8022	0.0394143	0.0149606	-0.0367038	0.0233606
WH108	M	107	1.05058	5.684	32.0223	17.7137	35.5908	50.5381	17.8926	17.6982	24.3035	26.2347	12.7803	60.4334	-0.00193174	-0.00168226	0.00300606	0.00417901
WH109	M	100	0.925273	2.744	30.4449	18.1573	36.5637	50.3886	18.3356	18.2281	25.0456	25.3429	12.3717	56.3349	0.00623088	0.0386523	0.0311749	0.0603775
WH111	F	89	0.819115	3.136	26.7928	13.2009	26.6179	43.0237	12.8573	13.7607	20.8535	22.1702	10.9606	51.355	0.0181731	0.00981648	-0.0361815	-0.043475
WH112	M	101	1.04065	6.076	30.3713	14.865	31.5176	49.2486	15.5678	15.9497	23.5855	25.6631	13.0791	56.3029	0.00491219	0.0251617	-0.0755279	0.0534164
WH113	F	88	1.29286	1.764	25.9552	12.7763	28.4343	44.2283	13.9825	14.4517	21.7208	22.5075	11.1492	50.6014	0.0196339	0.00503703	-0.0332961	-0.039698
WH114	M	106	1.18354	NA	31.9248	15.5052	31.4321	49.4902	15.5344	15.8977	23.993	25.4971	13.3267	55.7205	-0.0253251	0.0100036	-0.0332625	0.00578499
WH115	F	86	NA	2.744	23.9641	12.7782	22.8307	41.1417	11.4894	11.3413	20.0859	21.0558	10.5567	47.0503	-0.0214395	-0.000471687	0.00404283	0.016678
WH63	M	89	0.74357	1.176	25.3429	15.4213	31.2926	44.5138	16.0326	15.2599	21.611	22.9028	11.8969	46.966	-0.0348802	0.00232546	0.0541804	-0.0256127
WH65	F	86	0.804866	1.764	24.3498	13.4009	28.9891	42.2674	15.1864	13.8027	21.2715	20.9958	10.5388	48.6141	-0.0143358	-0.0198965	0.0137493	-0.0157628
WH67	F	78	0.967266	1.568	23.6971	13.1236	26.9481	39.0411	13.2282	13.7198	18.703	20.3382	9.75191	44.4925	0.0189694	0.00412467	0.00692487	-0.0258075
WH68	M	105	NA	4.116	32.9999	17.4502	33.2033	50.7234	16.8543	16.349	25.5137	25.2098	12.8051	56.3007	-0.0195678	0.0320069	-0.0222524	0.0155764
WH70	M	107	1.04125	8.036	33.7989	17.3356	36.4403	52.4686	18.1628	18.2775	26.1856	26.283	13.0318	56.4551	-0.0225123	0.0304336	-0.0449677	0.0176684
WH78	M	98	1.3988	4.9	29.2402	16.6602	32.568	48.0888	16.3723	16.1957	23.5837	24.5051	12.4013	53.7365	-0.00878846	0.00419622	0.0166797	0.014055
WH79	F	86	0.906464	2.744	24.0879	14.0633	28.7152	43.0979	14.6736	14.0416	21.7082	21.3897	10.2812	48.1384	0.00472604	-0.00115043	0.0254666	-0.0117595
WH82	M	93	1.19126	3.724	26.1317	16.8098	29.8894	45.6838	14.2738	15.6156	22.382	23.3018	11.3917	51.2984	-0.0195996	-0.0107058	0.0755749	-0.00533282
WH87	F	93	0.81536	3.724	26.9362	14.3855	31.4643	45.8843	16.0298	15.4345	22.167	23.7173	11.117	52.1161	0.0160267	-0.0125904	-0.0403668	0.0126081
WH88	M	85	0.942151	3.92	25.6285	14.2685	27.4842	42.0981	14.0569	13.4273	20.5486	21.5495	10.6954	45.12	-0.0102668	-0.0210595	0.00779262	-0.0271745
WH89	F	94	0.99419	4.312	27.0856	14.3524	29.716	45.7581	15.285	14.4311	22.9587	22.7995	10.6588	53.3777	0.0114901	-0.0145806	-0.0075911	-0.028782
WH91	M	101	0.989086	2.352	28.6445	17.6766	36.7424	52.6856	17.834	18.9084	25.3605	27.3251	13.3759	57.8523	0.0124043	0.00452326	0.0461479	0.0460474
WH95	F	91	0.953154	3.92	25.5384	14.6381	32.3372	44.7023	16.3432	15.994	22.349	22.3533	10.3944	50.6096	0.0297854	-0.00324639	-0.00845654	0.00284217
WH98	M	100	0.591477	4.9	28.9199	17.983	34.1055	50.1109	17.22	16.8855	24.7778	25.3331	11.839	55.211	-0.0248953	0.00168191	0.0385183	0.0315406
WH99	F	71	0.989861	0.98	23.0325	12.5014	23.818	37.986	12.3797	11.4383	18.654	19.332	9.29636	37.5249	-0.00345937	-0.0379343	0.0018946	-0.0310595
